# Supplementary material for: Diversity and Biogeography of Bathyal and Abyssal Seafloor Bacteria
Source: PLoS One. 2016 Jan 27;11(1):e0148016. doi: 10.1371/journal.pone.0148016 (PMC4731391; doi:10.1371/journal.pone.0148016)
Supplement: S1 Script — (R) [file pone.0148016.s013.r]

##### R scripts
#Bienhold et al. PLOS ONE
#Diversity and biogeography of bathyal and abyssal seafloor bacteria

## Objects 
# OTU: sample x OTU table 
# Context: Table with contextual parameters for all samples (e.g. Latitude, Longitude, water depth, etc.) 

############################# Singletons #######################################

N.OTU=ncol(OTU) # Nber of OTUS in the whole dataset: 88247

#############
## SSOabs ### 
#############
#number of absolute singletons
SSOabs.N = length(which(colSums(OTU)==1)) # Nber of SSOabs: 55658
SSOabs.pc = round(SSOabs.N/N.OTU,2) # proportion of SSOabs for the whole dataset: 63%
N.OTU - SSOabs.N #nb of non SSOabs OTUs

# Number of SSOabs divided by total number of sequences
SSOabs.pc.seq = round(SSOabs.N/sum(OTU),2)  # proportion of SSOabs from all sequences: 11%
sum(OTU)    # 510702
sum(OTU) - SSOabs.N  #nb of sequences without SSOabs

#############
## SSOrel ###
#############

D1=OTU[,-which(colSums(OTU)==1)] #removing SSOabs
SSOrel.D=D1[,which(apply(D1,2,function(x) any(x==1))==TRUE)]# SSOrel should have at least a sample with one sequence alone. See definition.
#SSOrel.D contains the subtable with all SSOrel of the dataset
SSOrel.N=ncol(SSOrel.D)#Nber of SSOrel in the whole dataset      # 16762
SSOrel.N/N.OTU*100                                               #  19%

SSOrel.pc.seq=round(SSOrel.N/sum(OTU),2)                         # 0.03 -> 3%


################################################################################
          #######################    Resampling    ####################
################################################################################

require(vegan)

# object: OTU
# factor: Context$ocean_category


#Resampling function
#~~~~~~~~~~~~~~~~~~
#mutlinomial random resampling for standardizing sequencing depth / sample
myrrarefy = function(x, sample) {
  #x an otu table
  #sample = resampling size (Nmin)
  
  out = t(sapply(1:nrow(x), function(l) {
    rmultinom(1, sample, x[l,])
  }))
  out = out[,colSums(out)>0]
  as.matrix(out)
}

#Richness and Shared OTUs with resampling
#~~~~~~~~~~~~~~~~~~~~~~~~~~~~~~~~~~~~~~~~~
# per sample and per oceans

oceans<-factor(Context$ocean_category) #ocean factor/sample
Noceans=nlevels(oceans) #9 oceanic regions 
Loceans=levels(oceans)  #ocean

OTU_number=rowSums(OTU)      # sequencing depth/sample
Nmin<-min(OTU_number)        # 7922 --> smallest dataset

samp<-100 # number of resamplings

##Storage objects for resampling
#sample level
sample_richness_raw = sample_chao_raw = sample_endemic_raw_samples =  matrix(NA, nrow=nrow(OTU), ncol=samp,
                                                                             dimnames=list(rownames(OTU), 1:samp)) #richness or chao or %endem/sample
nb.comp.sample = nrow(OTU)*(nrow(OTU)-1)/2  # nb of pairwise comparisons at sample level 
samples_shared_raw<-matrix(NA, nrow=nb.comp.sample,ncol=samp, 
                          dimnames=list(1:nb.comp.sample, 1:samp))  # shared OTU between samples 

#ocean level
nb.comp.ocean = Noceans*(Noceans-1)/2 #nb of pairwise comparison at the ocean level
oceans_richness_raw = oceans_chao_raw = oceans_endemic_raw = matrix(NA, nrow=Noceans, ncol=samp, 
                              dimnames=list(Loceans, 1:samp)) #richness chao or endem / ocean
oceans_shared_raw<-matrix(NA, nrow=nb.comp.ocean, ncol=samp, 
                          dimnames=list(1:nb.comp.ocean, 1:samp))  #shared OTUs between oceans
oceans_rank_shared_raw<-matrix(NA, nrow=Noceans, ncol=samp, 
                               dimnames=list(1:Noceans, 1:samp)) #nb OTUs present in X oceans.

##resampling loop for the total dataset (includes SSOabs)
for (i in 1:samp){
  #print(i)
  # Resampling sequences
  MAT.rar<-myrrarefy(OTU, Nmin)
  print(paste(i, "raref done"))
  
  rich = estimateR(MAT.rar)
  
  #richness per sample
  sample_richness_raw[,i] = rich["S.obs",]
  
  #chao per sample
  sample_chao_raw[,i] = round(rich["S.chao1",],0)
 
  #endemics
  sample_endemic_raw_samples[,i]=100*rowSums(MAT.rar.bin[,colSums(MAT.rar.bin)==1])/ncol(MAT.rar.bin)
   
  #binary transfo
  MAT.rar.bin <- MAT.rar.mean
  MAT.rar.bin[MAT.rar.bin > 0] <- 1 
  
  #Shared OTUs
  JaccardSim=as.vector(1- vegdist(MAT.rar.bin,method="jacc"))
  samples_shared_raw[,i] <- JaccardSim #storing the matrices in each column
          
  print(paste(i, "sample scale done"))
  
  #"mean community" (per ocean round to upper neighboring integer)
  MAT.rar.mean<-do.call("rbind", lapply(Loceans, function(k) {
    ceiling(as.vector(colMeans(MAT.rar[which(oceans==k),,drop=F])))
    }))
  
  #rich estimates per ocean
  rich = estimateR(MAT.rar.mean)
  oceans_richness_raw[,i] = rich["S.obs",]
  oceans_chao_raw[,i] = round(rich["S.chao1",],0)
  
  #binary transfo
  MAT.rar.bin <- MAT.rar.mean
  MAT.rar.bin[MAT.rar.bin > 0] <- 1 
   
  #Shared OTUs
  JaccardSim=as.vector(1- vegdist(MAT.rar.bin,method="jacc"))
  oceans_shared_raw[,i] <- JaccardSim #storing the matrices in each column
  

  #% endemic OTUs in each ocean (compared to total)
  oceans_endemic_raw[,i]<-100*rowSums(MAT.rar.bin[,colSums(MAT.rar.bin)==1])/ncol(MAT.rar.bin)       

  #rank shared
  oceans_rank_shared_raw[,i]<-table(colSums(MAT.rar.bin))/ncol(MAT.rar.bin)
  print(paste(i, "ocean scale done"))
}


###resampling loop for the reduced dataset (without SSOabs)
#D1 is the OTU table without SSOabs, otherwise same code
Nmin<-min(rowSums(D1))       
samp<-100 # number of resamplings

##Storage objects for resampling
#sample level
sample_richness_noS = sample_chao_noS = sample_endemic_noS_samples =  matrix(NA, nrow=nrow(OTU), ncol=samp,
                                                                             dimnames=list(rownames(OTU), 1:samp)) #richness or chao or %endem/sample
sample_rank_shared_noS = matrix(NA, nrow(D1), samp, dimnames=list(1:nrow(D1), 1:samp))

nb.comp.sample = nrow(D1)*(nrow(D1)-1)/2  # nb of pairwise comparisons at sample level 
samples_shared_noS<-matrix(NA, nrow=nb.comp.sample,ncol=samp, 
                           dimnames=list(1:nb.comp.sample, 1:samp))  # shared OTU between samples 

#ocean level
nb.comp.ocean = Noceans*(Noceans-1)/2 #nb of pairwise comparison at the ocean level
oceans_richness_noS = oceans_chao_noS = oceans_endemic_noS = matrix(NA, nrow=Noceans, ncol=samp, 
                                                                    dimnames=list(Loceans, 1:samp)) #richness chao or endem / ocean
oceans_shared_noS<-matrix(NA, nrow=nb.comp.ocean, ncol=samp, 
                          dimnames=list(1:nb.comp.ocean, 1:samp))  #shared OTUs between oceans
oceans_rank_shared_noS<-matrix(NA, nrow=Noceans, ncol=samp, 
                               dimnames=list(1:Noceans, 1:samp)) #nb OTUs present in X oceans.

##resampling loop for the reduced dataset (excludes SSOabs)
for (i in 1:samp){
  #print(i)
  # Resampling sequences
  MAT.rar<-myrrarefy(D1, Nmin)
  print(paste(i, "raref done"))
  
  rich = estimateR(MAT.rar)
  
  #richness per sample
  sample_richness_noS[,i] = rich["S.obs",]
  
  #chao per sample
  sample_chao_noS[,i] = round(rich["S.chao1",],0)
  
  #endemics
  sample_endemic_noS_samples[,i]=100*rowSums(MAT.rar.bin[,colSums(MAT.rar.bin)==1])/ncol(MAT.rar.bin)
  
  #binary transfo
  MAT.rar.bin <- MAT.rar.mean
  MAT.rar.bin[MAT.rar.bin > 0] <- 1 
  
  #Shared OTUs
  JaccardSim=as.vector(1- vegdist(MAT.rar.bin,method="jacc"))
  samples_shared_noS[,i] <- JaccardSim #storing the matrices in each column
  
  #occurrence
  MAT.rar.bin = matrix(as.numeric(as.matrix(MAT.rar) > 0), nrow(MAT.rar)) 
  tmp = 100*table(colSums(MAT.rar.bin))/ncol(MAT.rar.bin)
  sample_rank_shared_noS[names(tmp),i] = tmp
  
  print(paste(i, "sample scale done"))
  
  #"mean community" (per ocean round to upper neighboring integer)
  MAT.rar.mean<-do.call("rbind", lapply(Loceans, function(k) {
    ceiling(as.vector(colMeans(MAT.rar[which(oceans==k),,drop=F])))
  }))
  
  #rich estimates per oceanic region
  rich = estimateR(MAT.rar.mean)
  oceans_richness_noS[,i] = rich["S.obs",]
  oceans_chao_noS[,i] = round(rich["S.chao1",],0)
  
  #binary transfo
  MAT.rar.bin <- MAT.rar.mean
  MAT.rar.bin[MAT.rar.bin > 0] <- 1 
  
  #Shared OTUs
  JaccardSim=as.vector(1- vegdist(MAT.rar.bin,method="jacc"))
  oceans_shared_noS[,i] <- JaccardSim #storing the matrices in each column
  
  #% endemic OTUs in each ocean (compared to total)
  oceans_endemic_noS[,i]<-100*rowSums(MAT.rar.bin[,colSums(MAT.rar.bin)==1])/ncol(MAT.rar.bin)       
  
  #rank shared
  oceans_rank_shared_noS[,i]<-table(colSums(MAT.rar.bin))/ncol(MAT.rar.bin)
  print(paste(i, "ocean scale done"))
}


###############################################################################

# table with % shared OTU between samples
samples_shared_noS_mean<-apply(samples_shared_noS,1,mean) # proportion of shared OTU
samples_shared_noS_sd<-apply(samples_shared_noS,1,sd)

samples_shared_table<-matrix(NA, nrow=nrow(OTU), ncol=nrow(OTU), dimnames=list(rownames(MAT.rar.bin),rownames(MAT.rar.bin)))

#put a vector in a distance matrix
tmp<-NULL
tmp2<-NULL
for(i in 1:(nrow(OTU)-1)) for(j in (i+1):nrow(OTU)){
  tmp<-append(tmp,i)
  tmp2<-append(tmp2,j)
}
for(i in 1:length(samples_shared_noS_mean)){
  samples_shared_noS_table[tmp2[i],tmp[i]]<-samples_shared_mean[i]# lower triangle: sd values
  samples_shared_noS_table[tmp[i],tmp2[i]]<-samples_shared_noS_sd[i]  # higher triangle: mean values
}

#########################
#Richness features
#~~~~~~~~~~~~~~~~
# per sample
paste(round(mean(sample_chao_noS),0), "±", round(sd(sample_chao_noS),0))
paste(round(mean(sample_chao_raw),0), "±", round(sd(sample_chao_raw),0))

paste(round(mean(sample_richness_noS),0), "±", round(sd(sample_richness_noS),0))
paste(round(mean(sample_richness_raw),0), "±", round(sd(sample_richness_raw),0))

#based on Context
Loceans.names = c("South Pacific", "North Pacific", "Indian Ocean", "NE-Atlantic", "E-Mediterranean", "Arctic", "North Pacific", "Antarctic", "South Atlantic")
ocean.names = oceans
levels(ocean.names) = Loceans.names

tmp = aggregate(rowMeans(sample_chao_noS), by=list(ocean.names), mean)
tmp$sd = aggregate(rowMeans(sample_chao_noS), by=list(ocean.names), sd)$x

tmp = aggregate(rowMeans(sample_chao_raw), by=list(ocean.names), mean)
tmp$sd = aggregate(rowMeans(sample_chao_raw), by=list(ocean.names), sd)$x

tmp = aggregate(rowMeans(sample_richness_noS), by=list(ocean.names), mean)
tmp$sd = aggregate(rowMeans(sample_richness_noS), by=list(ocean.names), sd)$x

tmp = aggregate(rowMeans(sample_richness_raw), by=list(ocean.names), mean)
tmp$sd = aggregate(rowMeans(sample_richness_raw), by=list(ocean.names), sd)$x

# Figures
#with chao1
par(mfrow=c(1,2), mar=c(8,5,1,5))
idx = order(ocean.names)
plot(rowMeans(sample_chao_noS)[idx],ylim=c(0,8000), las=2, xaxt="n", ylab="Chao1 richness", pch=19, col="blue", xlab="", cex=0.7)
arrows(1:length(ocean.names), rowMeans(sample_chao_noS)[idx] - apply(sample_chao_noS, 1, sd)[idx], 
       1:length(ocean.names), rowMeans(sample_chao_noS)[idx] + apply(sample_chao_noS, 1, sd)[idx], length=0.02, angle=90, code=3)
par(new = TRUE)
plot(1:length(ocean.names), Context_Benthic1000_PRELIM_denoised$Depth[idx], pch=19, axes = FALSE, bty = "n", xlab = "", ylab = "", col="red", ylim=c(0,7000), cex=0.7)
axis(side=4, at = pretty(range(0:7000)))
abline(v=((1:length(ocean.names))+0.5)[rev(!duplicated(rev(ocean.names[idx])))], lty=2)
axis(side=1, at = c(3.5, 8, 10.5, 13, 16.5, 21, 24, 26), levels(ocean.names), las=2)
mtext(side=3, "a", adj=-0.3, cex=1.3)

plot(rowMeans(sample_chao_raw)[idx],ylim=c(0,8000), las=2, xaxt="n", ylab="", pch=19, col="blue", xlab="", cex=0.7)
arrows(1:length(ocean.names), rowMeans(sample_chao_raw)[idx] - apply(sample_chao_raw, 1, sd)[idx], 
       1:length(ocean.names), rowMeans(sample_chao_raw)[idx] + apply(sample_chao_raw, 1, sd)[idx], length=0.02, angle=90, code=3)
par(new = TRUE)
plot(1:length(ocean.names), Context_Benthic1000_PRELIM_denoised$Depth[idx], pch=19, axes = FALSE, bty = "n", xlab = "", ylab = "", col="red", ylim=c(0,7000), cex=0.7)
axis(side=4, at = pretty(range(0:7000)))
abline(v=((1:length(ocean.names))+0.5)[rev(!duplicated(rev(ocean.names[idx])))], lty=2)
axis(side=1, at = c(3.5, 8, 10.5, 13, 16.5, 21, 24, 26), levels(ocean.names), las=2)
mtext("Water depth (m)", side=4, line=2)
mtext(side=3, "b", adj=-0.3, cex=1.3)

cor.test(rowMeans(sample_chao_noS)[idx],Context_Benthic1000_PRELIM_denoised$Depth[idx], method = "spearman")
cor.test(rowMeans(sample_chao_raw)[idx],Context_Benthic1000_PRELIM_denoised$Depth[idx], method = "spearman")

#with observed richness
par(mfrow=c(1,2), mar=c(8,5,1,5))
idx = order(ocean.names)
plot(rowMeans(sample_richness_noS)[idx],ylim=c(0,4000), las=2, xaxt="n", ylab="Number of OTUs", pch=19, col="blue", xlab="", cex=0.7)
arrows(1:length(ocean.names), rowMeans(sample_richness_noS)[idx] - apply(sample_richness_noS, 1, sd)[idx], 
       1:length(ocean.names), rowMeans(sample_richness_noS)[idx] + apply(sample_richness_noS, 1, sd)[idx], length=0.02, angle=90, code=3)
par(new = TRUE)
plot(1:length(ocean.names), Context_Benthic1000_PRELIM_denoised$Depth[idx], pch=19, axes = FALSE, bty = "n", xlab = "", ylab = "", col="red", ylim=c(0,7000), cex=0.7)
axis(side=4, at = pretty(range(0:7000)))
abline(v=((1:length(ocean.names))+0.5)[rev(!duplicated(rev(ocean.names[idx])))], lty=2)
axis(side=1, at = c(3.5, 8, 10.5, 13, 16.5, 21, 24, 26), levels(ocean.names), las=2)
mtext(side=3, "a", adj=-0.3, cex=1.3)

plot(rowMeans(sample_richness_raw)[idx],ylim=c(0,4000), las=2, xaxt="n", ylab="", pch=19, col="blue", xlab="", cex=0.7)
arrows(1:length(ocean.names), rowMeans(sample_richness_raw)[idx] - apply(sample_richness_raw, 1, sd)[idx], 
       1:length(ocean.names), rowMeans(sample_richness_raw)[idx] + apply(sample_richness_raw, 1, sd)[idx], length=0.02, angle=90, code=3)
par(new = TRUE)
plot(1:length(ocean.names), Context_Benthic1000_PRELIM_denoised$Depth[idx], pch=19, axes = FALSE, bty = "n", xlab = "", ylab = "", col="red", ylim=c(0,7000), cex=0.7)
axis(side=4, at = pretty(range(0:7000)))
abline(v=((1:length(ocean.names))+0.5)[rev(!duplicated(rev(ocean.names[idx])))], lty=2)
axis(side=1, at = c(3.5, 8, 10.5, 13, 16.5, 21, 24, 26), levels(ocean.names), las=2)
mtext("Water depth (m)", side=4, line=2)
mtext(side=3, "b", adj=-0.3, cex=1.3)

cor.test(rowMeans(sample_richness_noS)[idx],Context_Benthic1000_PRELIM_denoised$Depth[idx], method = "spearman")
cor.test(rowMeans(sample_richness_raw)[idx],Context_Benthic1000_PRELIM_denoised$Depth[idx], method = "spearman")

###############################################################################
#########################
## Core community
#~~~~~~~~~~~~~~~~~~~~~~~~~~~~~~~~~~~~~~~
#cosmopolitan OTUs (occuring in >=25 samples)
tmp = matrix(as.numeric(as.matrix(D1) > 0), nrow(D1)) #binary table
idx = which(colSums(tmp)>=25)
length(idx) #18
100*length(idx)/ncol(tmp)
100*sum(D1[,idx])/sum(D1)
cosOTU = colnames(D1[which(colSums(tmp)>=25)])
table1 = data.frame(taxonomy = do.call("rbind", lapply(tax[match(cosOTU, colnames(OTU))], toString)))
table1$nbocc = colSums(tmp[,idx])
table1$abtot = colSums(D1[,idx])
table1$relabtot = 100*colSums(D1[,idx]/sum(D1))

tmp.ocean = 100*rowsum(D1[,idx], ocean.names)/rowSums(rowsum(D1, ocean.names))
table1$relabavocean = colMeans(tmp.ocean)
table1$relabminocean = apply(tmp.ocean, 2, min)
table1$relabmaxocean = apply(tmp.ocean, 2, max)

#toto = 100*colSums(D1)/sum(D1)
#tutu = rep("grey", length(toto))
#tutu[match(cosOTU, names(toto))] = "red"
#barplot(toto[order(toto, decreasing=T)[1:500]], col=tutu[order(toto, decreasing=T)[1:500]], ylab="Relative total abundance (%)", xlab="OTU decreasing rank", xaxt="n", border=NA)

true.cosOTU = colnames(D1[,which(colSums(tmp)==27)])
tmp2 = 100*decostand(D1, "total") #relative abundance per sample
tmp2.j = tmp2[,true.cosOTU[1]]+tmp2[,true.cosOTU[2]]
tmp2.o = tmp2[,true.cosOTU[2]]
tmp.ocean2 = rowsum(cbind(tmp2.j, tmp2.o), ocean.names)/as.vector(table(ocean.names))

par(mfrow=c(1,2), mar=c(8,4,3,1))
mp = barplot(tmp.ocean2[,1], col='lightblue', ylim=c(0,5), las=2, ylab="Averaged relative abundance (%)")
toto = aggregate(tmp2.j, by=list(ocean.names), sd)$x
toto[is.na(toto)] = 0
arrows(mp, tmp.ocean2[,1], mp, tmp.ocean2[,1]+toto, length=0.03, angle=90, code=3)
mtext(side=3, "a", adj=-0.2, line=2)
mp = barplot(tmp.ocean2[,2], col='lightblue', ylim=c(0,5), las=2, ylab="")
toto = aggregate(tmp2.o, by=list(ocean.names), sd)$x
toto[is.na(toto)] = 0
arrows(mp, tmp.ocean2[,2], mp, tmp.ocean2[,2]+toto, length=0.03, angle=90, code=3)
mtext(side=3, "b", adj=-0.2, line=2)

## Occurence at different taxonomic levels
#~~~~~~~~~~~~~~~~~~~~~~~~~~~~~~~~~~~~~~~~~~
# ocean and sample level
#class and OTU level for resampling. For the OTU level, done above
Nmin.noS = min(rowSums(D1))

Class_count1 = Class_count[match(rownames(Context), rownames(Class_count)),]

class_sample_rank_shared_noS = matrix(NA, nrow(Class_count1), samp, dimnames=list(1:nrow(Class_count1), 1:samp))
class_oceans_rank_shared_noS = matrix(NA, Noceans, samp, dimnames=list(Loceans, 1:samp))

for (i in 1:samp) {
  print(i)
  MAT.rar = myrrarefy(Class_count1, Nmin.noS)
  
  tmp = 100*table(colSums(ifelse(MAT.rar>0,1,0)))/ncol(MAT.rar)
  class_sample_rank_shared_noS[names(tmp),i] = tmp
  
  #"mean community" (per ocean round to upper neighboring integer)
  MAT.rar.mean<-ifelse(do.call("rbind", lapply(Loceans, function(k) {
    ceiling(as.vector(colMeans(MAT.rar[which(oceans==k),,drop=F])))
  })) > 0, 1, 0)
  
  tmp = 100*table(colSums(MAT.rar.mean))/ncol(MAT.rar.mean)
  class_oceans_rank_shared_noS[names(tmp), i] = tmp
}


#figure
par(mfrow=c(2,2), mar=c(5,4.2,1,1))
tmp = rowMeans(class_oceans_rank_shared_noS, na.rm = T)
mp = barplot(tmp, col="cyan4", ylim=c(0,100), ylab="Percent of all Classes",cex.lab=1.1)
arrows(mp, tmp, mp, tmp+apply(class_oceans_rank_shared_noS, 1, function(x) sd(x,na.rm = T)), length=0.04, angle=90)
mtext(side=3, "a", font=2, adj=-0.25)
tmp = rowMeans(class_sample_rank_shared_noS, na.rm = T)
mp = barplot(tmp, col="cyan4",ylim=c(0,100), ylab="",xaxp=c(1,27,3))
#axis(side=1,at=seq(1,27,by=3),tick=FALSE)
arrows(mp, tmp, mp, tmp+apply(class_sample_rank_shared_noS, 1, function(x) sd(x,na.rm = T)), length=0.04, angle=90)
mtext(side=3, "b", font=2, adj=-0.25)
tmp = rowMeans(oceans_rank_shared_noS, na.rm = T)*100
mp = barplot(tmp, col="cyan4",ylim=c(0,100), ylab=expression("Percent of all"~OTU[0.03]), xlab="",cex.lab=1.1)
arrows(mp, tmp, mp, tmp+apply(oceans_rank_shared_noS*100, 1, function(x) sd(x,na.rm = T)), length=0.04, angle=90)
mtext("Number of oceanic regions",side=1,line=2.5,cex=0.85)
mtext(expression("in which one" ~OTU[0.03]~"occurs"),side=1,line=3.5, cex=0.85)
mtext(side=3, "c", font=2, adj=-0.25)
tmp = rowMeans(sample_rank_shared_noS, na.rm = T)
mp = barplot(tmp, col="cyan4",ylim=c(0,100), ylab="", xlab="")
arrows(mp, tmp, mp, tmp+apply(sample_rank_shared_noS, 1, function(x) sd(x,na.rm = T)), length=0.04, angle=90)
mtext("Number of samples",side=1,line=2.5,cex=0.85)
mtext(expression("in which one" ~OTU[0.03]~"occurs"),side=1,line=3.5,cex=0.85)
mtext(side=3, "d", font=2, adj=-0.25)


##NMDS plots
#~~~~~~~~~~
tmp = matrix(as.numeric(as.matrix(D1) > 0), nrow(D1)) #binary table

Class_pa.nmds = metaMDS(Class_count1.bin, "jacc")
Class_ab.nmds = metaMDS(decostand(Class_count1, "total"), "bray")
OTU_pa.nmds = metaMDS(tmp, "jacc")
OTU_ab.nmds = metaMDS(decostand(D1, "total"), "bray")

Loceans.names2 = c("South Pacific", "North Pacific (St.M)", "Indian Ocean", "NE-Atlantic", "E-Mediterranean", "Arctic", "North Pacific (Japan)", "Antarctic", "South Atlantic")
oceans2 = oceans
levels(oceans2) = Loceans.names2
toto = data.frame(oc= Loceans.names2, col=c(1:8,"grey"))

toto = data.frame(oc= Loceans.names2, col=c(1:7, "brown", "orange"))
oceans3 = oceans2
levels(oceans3) = as.vector(toto$col)[match(levels(oceans2), as.vector(toto$oc))]


par(mfrow=c(2,2), mar=c(2,1,1,1))
plot(Class_pa.nmds$points, xaxt="n", yaxt="n", col = as.vector(oceans3), pch=19)
for (i in 1:nlevels(oceans2)) {
  try(ordihull(Class_pa.nmds, groups = oceans2, show.groups = toto$oc[i], 
               col=as.vector(toto$col)[i], label=F))}
mtext(side=3, "a", adj=0.03, line=-1.5)
mtext(side=1, paste("Stress=", round(Class_pa.nmds$stress, 2)), adj=0.9, line=0.5,cex=0.9)
plot(Class_ab.nmds$points, xaxt="n", yaxt="n", col = as.vector(oceans3), pch=19)
for (i in 1:nlevels(oceans2)) {try(ordihull(Class_ab.nmds, groups = oceans2, show.groups = toto$oc[i],
                                            col=as.vector(toto$col)[i], label=F))}
mtext(side=3, "b", adj=0.03, line=-1.5)
mtext(side=1, paste("Stress=", round(Class_ab.nmds$stress, 2)), adj=0.9, line=0.5,cex=0.9)
plot(OTU_pa.nmds$points, xaxt="n", yaxt="n", col =  as.vector(oceans3), pch=19)
for (i in 1:nlevels(oceans2)) {try(ordihull(OTU_pa.nmds, groups = oceans2, show.groups = toto$oc[i],
                                            col=as.vector(toto$col)[i], label=F))}
mtext(side=3, "c", adj=0.03, line=-1.5)
mtext(side=1, paste("Stress=", round(OTU_pa.nmds$stress, 2)), adj=0.9, line=0.5,cex=0.9)
plot(OTU_ab.nmds$points, xaxt="n", yaxt="n", col =  as.vector(oceans3), pch=19)
for (i in 1:nlevels(oceans2)) {try(ordihull(OTU_ab.nmds, groups = oceans2, show.groups = toto$oc[i], 
                                            col=as.vector(toto$col)[i], label=F))}
mtext(side=3, "d", adj=0.03, line=-1.5)
mtext(side=1, paste("Stress=", round(OTU_ab.nmds$stress, 2)), adj=0.9, line=0.5,cex=0.9)

tmp = anosim(Class_count1.bin, grouping = ocean.names2, distance = "jacc")
paste("ANOSIM R=", round(tmp$statistic, 2), "pval=", round(tmp$signif,3))
tmp = anosim(decostand(Class_count1, "total"), grouping = ocean.names2, distance = "bray")
paste("ANOSIM R=", round(tmp$statistic, 2), "pval=", round(tmp$signif,3))

tmp = anosim(tmp, grouping = ocean.names2, distance = "jacc")
paste("ANOSIM R=", round(tmp$statistic, 2), "pval=", round(tmp$signif,3))
tmp = anosim(decostand(D1, "total"), grouping = ocean.names2, distance = "bray")
paste("ANOSIM R=", round(tmp$statistic, 2), "pval=", round(tmp$signif,3))


##Shared OTUs between oceans
#~~~~~~~~~~~~~~~~~~~~~~~~~~~~
Loceans.names2 = c("South Pacific", "North Pacific (St.M)", "Indian Ocean", "NE-Atlantic", "E-Mediterranean", "Arctic", "North Pacific (Japan)", "Antarctic", "South Atlantic")
sharedOTUs = data.frame(t(combn(Loceans.names2,2)))
sharedOTUs$X1 = factor(sharedOTUs$X1, levels(sharedOTUs$X1)[c(8,7,4,5,3,2,6,1)])
sharedOTUs$X2 = factor(sharedOTUs$X2, levels(sharedOTUs$X2)[c(7,4,5,3,2,6,1,8)])

sharedOTUs$mean =  rowMeans(oceans_shared_noS)*100
sharedOTUs$sd = apply(oceans_shared_raw*100,1,sd)

library(ggplot2)
ggplot(data = sharedOTUs, aes(x=X1, y=X2, fill=mean)) + geom_tile() +
  scale_fill_gradient(low="white", high="blue", limit=c(0, max(sharedOTUs$mean)), name="Shared OTUs (%)") +
  theme_minimal() +
  labs(x="", y="") +
  geom_text(aes(X1, X2, label = round(mean,0)), color = "black", size = 4) +
  theme(axis.text.x = element_text(angle = 45, vjust = 1, 
                                   size = 12, hjust = 1)) +
  guides(fill=guide_colorbar(barwidth=2, barheight=20))


##Rank-abundance curves analysis
#~~~~~~~~~~~~~~~~~~~~~~~~~~~~~~
#OTUs feature when occuring at 1:27 samples
Cosmo_endem_denoised<-as.data.frame(matrix(NA,ncol(D1),3))
tmp = matrix(as.numeric(as.matrix(D1) > 0), nrow(D1)) #binary table
rownames(Cosmo_endem_denoised)<-colnames(D1)
colnames(Cosmo_endem_denoised)<-c("Common","Abund","RelAbund")
Cosmo_endem_denoised$Common<-colSums(tmp)
Cosmo_endem_denoised$Abund<-colSums(D1)
Cosmo_endem_denoised$RelAbund<-Cosmo_endem_denoised$Abund/sum(D1)

#Porportion of OTUs occuring at 1:27 samples
Cosmo_endem_denoised_sum = data.frame(Sample_occ=1:27)
colnames(Cosmo_endem_denoised_sum)<-c("Sample_occ","OTU_no","OTU_freq")
Cosmo_endem_denoised_sum$"OTU_no" = sapply(1:27, function(x) length(which(Cosmo_endem_denoised$Common==x)))
Cosmo_endem_denoised_sum$"OTU_freq" = Cosmo_endem_denoised_sum$"OTU_no"/nrow(Cosmo_endem_denoised)

#OTU range calculation
library(sp)
context2 = Context # contextual data table
context2$id = rownames(context2)
rownames(context2) = rownames(D1)
Cosmo_endem_denoised$Range = sapply(rownames(Cosmo_endem_denoised), function(x) {
  max(spDists(as.matrix(context2[which(D1[,x,drop=F]>0), c("Longitude", "Latitude")]), longlat=T))
})

#Porportion of OTUs having range of x
Cosmo_endem_denoised_sum_range = data.frame(Range = sort(unique(Cosmo_endem_denoised$Range)))
Cosmo_endem_denoised_sum_range$"OTU_freq" = sapply(Cosmo_endem_denoised_sum_range$Range, function(x) {
  length(which(Cosmo_endem_denoised$Range==x))/nrow(Cosmo_endem_denoised)
})


#Figure 
par(mfrow=c(1,2), mar=c(4,5,1,2))
plot(log(Cosmo_endem_denoised$RelAbund)~Cosmo_endem_denoised$Common,pch=15,col="orange3",xlab="Number of common samples",ylab=expression("Log relative"~OTU[0.03]~"abundance"),cex.lab=0.9)
L.occ=lm(log(Cosmo_endem_denoised$RelAbund)~Cosmo_endem_denoised$Common)
abline(L.occ,lty=5,lwd=1.5)
par(new=TRUE)
plot(Cosmo_endem_denoised_sum$"OTU_freq"~Cosmo_endem_denoised_sum$"Sample_occ",pch=16,col="cyan4",yaxt="n",xaxt="n",xlab="",ylab="",ylim=c(0,0.8),cex.lab=0.9)
lines(loess(Cosmo_endem_denoised_sum$"OTU_freq"~Cosmo_endem_denoised_sum$"Sample_occ"),col="cyan4",lwd=2)
axis(4,labels=FALSE)
mtext(side=3, "a", font=2, adj=-0.25)
par(mar=c(4,2,1,5))
plot(log(Cosmo_endem_denoised$RelAbund)~Cosmo_endem_denoised$Range,pch=15,col="orange3",xlab="Maximum distance (km)",ylab="",cex.lab=0.9)
L.range=lm(log(Cosmo_endem_denoised$RelAbund)~Cosmo_endem_denoised$Range)
abline(L.range,lty=5,lwd=1.5)
par(new=TRUE)
plot(Cosmo_endem_denoised_sum_range$"OTU_freq"~Cosmo_endem_denoised_sum_range$Range,pch=16,col="cyan4",yaxt="n",xaxt="n",xlab="",ylab="",ylim=c(0,0.8),cex.lab=0.9)
lines(loess(Cosmo_endem_denoised_sum_range$"OTU_freq"~Cosmo_endem_denoised_sum_range$Range),col="cyan4",lwd=2)
axis(4)
mtext(side=4, expression("Fraction of all"~OTU[0.03]), line=3,cex=0.8)
mtext(side=3, "b", font=2, adj=-0.25)

print(paste("R2adj=", round(summary(L.occ)$adj.r.squared, 2), "; pval=", anova(L.occ)$"Pr(>F)"[1]))
print(paste("R2adj=", round(summary(L.range)$adj.r.squared, 2), "; pval=", anova(L.range)$"Pr(>F)"[1]))


#occuring in less than 3 sample and with low seq abundance (<10%)
nrow(Cosmo_endem_denoised[which(Cosmo_endem_denoised$Common<=3 & 100*Cosmo_endem_denoised$RelAbund<=0.01),])/nrow(Cosmo_endem_denoised)
mean(Cosmo_endem_denoised$Range[which(Cosmo_endem_denoised$Common<=3 & 100*Cosmo_endem_denoised$RelAbund<=0.01)])

nrow(Cosmo_endem_denoised[which(100*Cosmo_endem_denoised$RelAbund>0.1),])/nrow(Cosmo_endem_denoised)
mean(Cosmo_endem_denoised$Range[which(100*Cosmo_endem_denoised$RelAbund>0.1)])


##Distance decay analyses
#~~~~~~~~~~~~~~~~~~~~~~~~~
tmp = matrix(as.numeric(as.matrix(D1) > 0), nrow(D1)) #binary table
DIST.all = data.frame(t(combn(rownames(D1),2))) #combo distances
# Shared OTUs
DIST.all$shared.otu = 100*(1-as.vector(vegdist(tmp, "jacc", diag = F, upper = F))) # %shared OTUs
shared.otu = vegdist(tmp, "jacc", diag = F, upper = F)
## Note: use object "samples_shared_noS_table"for proportion of shared OTU between samples based on resampling (see above at resampling script)

# Geo distances
DIST.all$geodist = sapply(1:nrow(DIST.all), function(x) {
  as.dist(spDists(as.matrix(context2[c(as.vector(DIST.all$X1[x]),
                                       as.vector(DIST.all$X2[x])), c("Longitude", "Latitude")]), longlat=T), 
          diag=F, upper=F)
  }) 
geodist =  as.dist(spDists(as.matrix(context2[c("Longitude", "Latitude")]), longlat=T),  diag=F, upper=F)
# Sorensen
DIST.all$sor = 1-(vegdist(tmp,"bray",diag=F, upper=F))
sorensen =  1-(vegdist(tmp,"bray",diag=F, upper=F))

xdist = as.dist(spDists(cbind(context2[, "Longitude"], rep(0,nrow(context2))), longlat=T),  diag=F, upper=F)
#Latitudinal distances
DIST.all$ydist = sapply(1:nrow(DIST.all), function(x) {
  as.dist(spDists(cbind(c(0,0), context2[c(as.vector(DIST.all$X1[x]),
                                   as.vector(DIST.all$X2[x])), "Latitude"]), longlat=T), 
          diag=F, upper=F)
})
ydist = as.dist(spDists(cbind(rep(0,nrow(context2)),context2[, "Latitude"]), longlat=T),  diag=F, upper=F)
#Water depth distances
DIST.all$depth = sapply(1:nrow(DIST.all), function(x) {
  dist(context2[c(DIST.all$X1[x],DIST.all$X2[x]), "Depth"], diag=F, upper=F)
})
depth = dist(context2[, "Depth"], diag=F, upper=F)

#Water path distances
## creating bathymetry with NOAA (see marmap vignette), download from Internet (http://www.ngdc.noaa.gov/mgg/gdas/gd_designagrid.html)
Global_bathy<-read.bathy("Global-8676.xyz",header=FALSE) # cell size of 10 minutes

trans1<-trans.mat(bathy=Global_bathy,min.depth=-10)       # create transition object
{
  ras <- bathy
  ras[bathy > min.depth] <- 1e-08
  ras[bathy <= min.depth] <- 1
  #if (!is.null(max.depth))
  # ras[bathy <= max.depth] <- 1e-08
  lat <- as.numeric(colnames(bathy))
  lon <- as.numeric(rownames(bathy))
  r <- raster::raster(ncol = nrow(bathy), nrow = ncol(bathy),
                      xmn = min(lon), xmx = max(lon), ymn = min(lat), ymx = max(lat))
  raster::values(r) <- as.vector(ras[, rev(1:ncol(ras))])
  
  require(raster)
  gc() # added by me
  trans <- gdistance::transition(r, transitionFunction = mean,directions = 16)

  #running on unix in Goettingen
  require("gdistance")
  transC <- gdistance::geoCorrection(trans, type = "c", multpl = FALSE)
  return(transC)
}

trans <- transC

DIST.all$waterdist = lc.dist(trans,context2[,c("Longitude", "Latitude")],res="dist")        # least cost distance (km) using only water paths below 10 m
waterdist = lc.dist(trans,,context2[,c("Longitude", "Latitude")],res="dist")  

rm(bathy)
rm(trans)
###################################################################################################

#Figure
plotting.stuff = function(x,y, x.dist, y.dist, xlab="", ylab="") {
 plot(y~x, pch=19, cex=0.9, col="darkgrey", ylim=c(0,30), xlim=c(0,ceiling(max(x))), 
      xlab=xlab, ylab=ylab)
 L=lm(y~x)
 p.L = ifelse(anova(L)$"Pr(>F)"[1]<0.001, "<0.001", paste("=",round(anova(L)$"Pr(>F)"[1],3),sep=""))
 m = mantel(y.dist, x.dist, method="spearman", permutations=999)
 p.m = ifelse(m$signif<0.001, "<0.001", paste("=", m$signif,sep=""))
 abline(L,col="black",lwd=2,lty=2)
 mtext(side=3, bquote("R"["adj"]^2~"="~.(round(summary(L)$adj.r.squared, 2))~
                        "; p"~.(p.L)), line=-2, adj=0.8, cex=0.6)
 mtext(side=3, bquote("Spearman"~rho~"="~.(round(m$statistic,2))~"; p"~.(p.m)), 
       line=-3, adj=0.8, cex=0.6)
}
par(mfrow=c(2,3), mar=c(4,5,2,1))
plotting.stuff(DIST.all$geodist,DIST.all$shared.otu, geodist, shared.otu,
               "Geographic distances (km)", expression("% shared"~OTU[0.03]~"between samples"))
mtext(side=3,"a", adj=-0.2)

plotting.stuff(DIST.all$waterdist,DIST.all$shared.otu, water.dist, shared.otu,
               "Distances through water (km)")
mtext(side=3,"b", adj=-0.2)
frame()
plotting.stuff(DIST.all$xdist,DIST.all$shared.otu, xdist, shared.otu,
               "Longitudinal distances (km)", expression("% shared"~OTU[0.03]~"between samples"))
mtext(side=3,"c", adj=-0.2)
plot(DIST.all$shared.otu~DIST.all$ydist, pch=19, cex=0.9, col="darkgrey", ylim=c(0,30), 
     xlim=c(0,ceiling(max(DIST.all$ydist))), 
     xlab="Latitudinal distances (km)", ylab="")
L=lm(DIST.all$shared.otu~DIST.all$ydist)
p.L = ifelse(anova(L)$"Pr(>F)"[1]<0.001, "<0.001", paste("=",round(anova(L)$"Pr(>F)"[1],3),sep=""))
m = mantel(shared.otu, ydist, method="spearman", permutations=999)
p.m = ifelse(m$signif<0.001, "<0.001", paste("=", m$signif,sep=""))
lines(loess.smooth(DIST.all$ydist,DIST.all$shared.otu),col="black",lwd=2,lty=2)
#mtext(side=3, bquote("R"["adj"]^2~"="~.(round(summary(L)$adj.r.squared, 2))~
#                       "; p"~.(p.L)), line=-2, adj=0.8, cex=0.6)
#mtext(side=3, bquote("Spearman"~rho~"="~.(round(m$statistic,2))~"; p"~.(p.m)), 
#      line=-3, adj=0.8, cex=0.6)
mtext(side=3, "n.s.", line=-2, adj=0.8, cex=0.6)
mtext(side=3,"d",font=2, adj=-0.25)

mtext(side=3, bquote("R"["adj"]^2~"="~.(round(summary(L)$adj.r.squared, 2))~
                       "; p"~.(p.L)), line=-2, adj=0.8, cex=0.6)
mtext(side=3, bquote("Spearman"~rho~"="~.(round(m$statistic,2))~"; p"~.(p.m)), 
      line=-3, adj=0.8, cex=0.6)
mtext(side=3,"d", adj=-0.2)
plotting.stuff(DIST.all$depth,DIST.all$shared.otu, depth, shared.otu,
               "Differences in water depth (m)")
mtext(side=3,"e", adj=-0.2)

#DDR beta estimates
## based on Zinger et al. 2014 Mol Ecol
summary(lm(log(DIST.all$sor+1e-3)~log(DIST.all$geodist+1e-3))) # geographic distance 
summary(lm(log(DIST.all$sor+1e-3)~log(as.dist(tst1)+1e-3)))    # water path distance


##Variation partitioning analysis
#~~~~~~~~~~~~~~~~~~~~~~~~~~~~~~~~

## For Longitude and Latitude use function below to produce matrix of X, Y coordinates for geographic positions
#############
GeogCoord=function(D){#######################
                      
                      library(gmt)
                      # function to calculate the distance (km) between points
                      # use gmt package
                      #input D=two columns with the N and E coordinates as decimalnumbers
                      #samples= rownames
                      #returns a plot with the new (km) coordinate system + matrix of X, Y (km) coordinates
                      
                      
                      nrD=nrow(D)
                      
                      
                      #Create a matrix of result
                      D3=matrix(NA,nrD,nrD); rownames(D3)=rownames(D); colnames(D3)=rownames(D)
                      
                      #fill it by pairwise calculations
                      for(j in 1:(nrD-1)) for(i in (j+1):nrD){ #for each sample pairwise comparison:
                        D3[i,j]<-geodist(
                          Nfrom=	(D[i,1]), Efrom= (D[i,2]),
                          Nto=	(D[j,1]), Eto=	 (D[j,2]),
                          units="km")
                      }
                      
                      
                      #produce X and Y coordinates
                      rownames(D3)=rownames(D); colnames(D3)=rownames(D)
                      D3=as.dist(D3,diag=TRUE,upper=TRUE) #to get a square smatrix
                      
                      
                      #use a PCoA to convert the distance matrix back to a two column table
                      C=cmdscale(D3)
                      colnames(C)=c("X","Y")
                      # do a translation to obtain everything in a grid
                      MinX=min(C[,1])
                      MinY=min(C[,2])
                      C1=C
                      C1[,1]=C[,1]-MinX
                      C1[,2]=C[,2]-MinY
                      #return a matrix with two columns
                      plot(C1,type="n");text(C1,rownames(C1))
                      return (C1)
} #############end of the function 

# convert environmental parameters to model.matrix 
LongLat.mm<-model.matrix(~., as.data.frame(C1))[,-1] # Longitude and Latitude
Depth.mm<-model.matrix(~., as.data.frame(context2$Depth))[,-1]            # water depth 
TOC.reg.mm<-model.matrix(~., as.data.frame(context2$TOC_region))[,-1]     # TOC region 
PP.mm<-model.matrix(~., as.data.frame(context2$Product_Longh_index))[,-1] # Productivity index  

D1_perc=D1/(apply(D1,1,sum))*100  # OTU table excluding SSOabs (relative abundances)

### TOC region, Longhurst productivity index, water depth, distance
VARPART=varpart(D1_perc,LongLat.mm,Depth.mm,TOC.reg.mm,PP.mm,transfo="hellinger")  # TOC region, Productivity index
plot(VARPART,font=2,cex=0.8)

## testing for significance
RDA=rda(decostand(D1_perc,"hell")~LongLat.mm+Depth.mm+TOC.reg.mm+PP.mm)  		# for overall model
RDA=rda(decostand(D1_perc,"hell")~LongLat.mm+Condition(Depth.mm)+Condition(TOC.reg.mm)+Condition(PP.mm))	# for group 1
RDA=rda(decostand(D1_perc,"hell")~Depth.mm+Condition(LongLat.mm)+Condition(TOC.reg.mm)+Condition(PP.mm))	# for group 2
RDA=rda(decostand(D1,"hell")~TOC.reg.mm+Condition(Depth.mm)+Condition(LongLat.mm)+Condition(PP.mm))	# for group 3
RDA=rda(decostand(D1,"hell")~PP.mm+Condition(DEpth.mm)+Condition(TOC.reg.mm)+Condition(LongLat.mm))    # for group4

anova(RDA,step=1000,perm.max=100)	# to test for significance for each of the above tests


## OTU latitudinal gradient
#~~~~~~~~~~~~~~~~~~~~~~~~~~

par(mar=c(4,5,1,1))
plot(rowMeans(sample_richness_noS)~abs(context2$Latitude), pch=19, col="darkgrey", 
     xlab="Absolute Latitudes", ylab="Observed richness", ylim=c(0,3000))
#arrows(abs(context2$Latitude), rowMeans(sample_richness_noS)-apply(sample_richness_noS,1,sd),
#       abs(context2$Latitude), rowMeans(sample_richness_noS)+apply(sample_richness_noS,1,sd),
#       length=0.01, angle=90, code=3)
summary(lm(rowMeans(sample_richness_noS)~abs(context2$Latitude)))
